# Supplementary material for: Bacillus sp. probiotic supplementation diminish the Escherichia coli F4ac infection in susceptible weaned pigs by influencing the intestinal immune response, intestinal microbiota and blood metabolomics
Source: J Anim Sci Biotechnol. 2019 Sep 12;10:74. doi: 10.1186/s40104-019-0380-3 (PMC6740008; doi:10.1186/s40104-019-0380-3)
Supplement: Supplementary file 1 — Table S1. List of the quantified metabolites using the MS/MS targeted analysis. (CSV 18 kb) [file 40104_2019_380_MOESM1_ESM.csv]

Sample	SampleID	Trt	C0	C16	C18	C2	C3	C3.DC..C4.OH.	Ala	Arg	Asn	Asp	Cit	Gln	Glu	Gly	His	Ile	Leu	Lys	Met	Orn	Phe	Pro	Ser	Thr	Trp	Tyr	Val	Ac.Orn	ADMA	alpha.AAA	Carnosine	Creatinine	Kynurenine	Met.SO	Putrescine	SDMA	Serotonin	Spermidine	Spermine	t4.OH.Pro	Taurine	total.DMA	lysoPC.a.C16.0	lysoPC.a.C16.1	lysoPC.a.C17.0	lysoPC.a.C18.0	lysoPC.a.C18.1
1	108	BAA	293	0.108	0.058	79.4	9	0.289	271	81.3	109	9.12	108	487	164	494	138	132	216	183	73.3	29.1	102	270	114	96.6	42.3	55	300	7	0.58	148	99.3	560	8.72	1.3	2.14	0.888	3.86	0.601	0.199	49.8	19	1.24	13.6	1.59	0.203	5.94	4.59
2	35	BAA	20.4	0.034	0.025	1.24	0.193	0.087	648	165	54	27.1	50.4	548	193	958	57.6	162	201	271	43.8	99.7	86.9	316	110	73.2	39.2	63.8	174	8.63	1.99	41.2	12.6	80.9	2.19	2.33	0.576	1.23	0.365	0.18	0.12	71.6	31.3	2.93	23.8	1.11	0.69	9.03	10.7
3	41	BAA	20.3	0.042	0.03	1.59	0.177	0.098	482	146	53.8	19.4	70	507	129	691	74.3	153	200	244	43.8	90.7	93.6	286	119	109	24.6	67.5	186	8.26	1.72	33.2	6.71	57.4	1.93	2.59	1.03	1.04	1.69	0.411	0.193	49.8	88.8	2.68	25.2	1.27	0.422	10.1	10.4
4	69	BAA	10.5	0.044	0.03	0.777	0.106	0.076	418	89	42.3	23.1	64.1	397	180	892	28	107	126	109	28.1	60.2	58.4	194	123	26.2	21.5	37.2	117	9.61	1.17	11	10.1	59	0.734	0.895	0.907	0.463	0.241	0.352	0.196	65.5	56.5	2.03	18.8	1.09	0.613	8.94	10.8
5	73	BAA	20	0.077	0.066	2.9	0.283	0.065	436	82.6	40.2	20.5	33.2	293	165	535	87.5	135	147	192	29.1	38.7	59.7	161	93.3	62.7	12.6	32.3	150	1.67	1.27	15.4	15.8	66.6	0.602	0.462	0.824	0.892	0.888	0.353	0.161	47.9	40	2.24	19.6	1.4	0.213	8.75	11.1
6	84	BAA	42.6	0.135	0.057	29.6	0.696	0.088	221	78.2	43.1	11.8	37.7	231	144	374	80.2	122	136	150	32.8	29.5	100	144	107	179	26	51.1	149	4.9	0.702	36.5	19	96.6	1.14	0.617	3.02	0.828	0.925	0.638	0.294	31.9	181	1.67	17	1.47	0.245	10.1	8.86
7	111	BAS	29.3	0.052	0.042	2.24	0.531	0.065	527	99.1	46.8	20.6	59.1	361	126	736	94.5	182	237	231	34.1	67.4	96.6	219	96.3	112	18.5	58.2	249	5.63	1.92	16.8	19.2	94.7	0.57	1.03	0.935	0.917	1.21	0.503	0.206	49.6	113	3.01	21.9	1.41	0.518	8.85	9.85
8	39	BAS	15.1	0.045	0.026	0.888	0.204	0.103	519	165	49.8	27	74.4	494	203	697	84.8	151	223	278	47.9	90.5	92.6	265	127	92.4	45.8	66.3	211	6.26	1.58	58.4	15.2	75.4	2.16	2.54	0.594	1.39	0.229	0.216	0.144	54	19	2.74	21.8	1.2	0.962	9.89	10.4
9	42	BAS	15.3	0.066	0.049	1.19	0.094	0.065	387	146	48.5	14.2	65.4	462	86	686	86	145	189	223	39.2	67.6	84	205	98.1	78.9	16.7	58.5	176	7.05	1.2	13.8	12.9	73.7	2.85	1.46	0.768	0.861	0.864	0.257	0.173	45.7	45.5	2.55	24	1.5	0.447	10.5	10.9
10	6	BAS	38.5	0.068	0.059	3.9	0.345	0.098	462	89.8	42.2	9.12	56.8	296	100	648	84.5	127	166	239	33.1	49.2	65.5	253	82.6	235	33	43.7	190	3.08	0.906	11.1	18.4	80.9	1.02	0.913	0.684	0.663	2.98	0.288	0.117	41.5	65.4	1.44	17.6	1.02	0.237	11.4	8.19
11	65	BAS	8.8	0.023	0.019	0.562	0.099	0.065	295	125	33.9	25.3	59.4	354	161	440	64.3	86.1	133	210	25.3	73.7	68.1	172	90.4	58.6	23.8	51.7	142	6.28	1.01	32.3	8.02	39	1.13	1.46	0.445	0.172	0.487	0.144	0.105	28.9	30.5	1.35	8.34	0.477	0.252	3.16	4.29
12	86	BAS	27.8	0.152	0.103	19.3	0.569	0.082	172	77.9	47	11.9	30.9	321	140	375	98.9	242	293	173	43	43.7	143	185	116	164	55.5	68.4	287	3.95	1.13	38.2	11.1	75	2.69	0.933	1.48	0.432	0.459	0.463	0.17	20.8	118	1.45	27.6	1.65	0.235	16.6	9.61
13	114	AB	22.6	0.071	0.035	3.14	0.752	0.078	533	56.4	43.6	32.1	42.3	395	250	718	109	151	204	144	37.5	37.1	81.3	208	126	136	15.5	53.2	219	5.58	1.02	22.6	16.5	78	0.893	1	0.966	0.557	1.68	0.525	0.228	39	47.8	1.7	21.5	2.02	0.444	10.3	11.2
14	37	AB	21.4	0.043	0.033	1.38	0.488	0.121	670	171	61	39.7	73.2	552	324	755	55.6	194	197	297	52	123	85.7	342	112	90	36.4	67.8	159	12.2	2.16	59	16.6	85.6	0.753	3.05	0.876	2	0.376	0.403	0.192	64.1	41	3.07	28	1.32	2.42	11.7	12.1
15	43	AB	11.7	0.023	0.019	0.841	0.086	0.08	452	167	51.1	16.6	94.2	468	148	1100	30.5	113	177	171	42.6	90.4	60.7	239	140	42.8	33.9	57.5	163	8.01	1.53	10.4	8.67	71.2	0.686	1.25	0.854	0.765	0.903	0.198	0.134	88.6	45.4	2.52	22	1.11	0.695	9.34	11.9
16	68	AB	8.47	0.023	0.019	0.546	0.123	0.071	473	86.8	44.1	15.2	48.1	387	164	834	40.5	93.4	123	157	25.5	50.1	50.1	197	106	29.7	19.1	38.6	130	7.87	1.56	21.7	9.69	49.3	0.858	1.05	0.502	0.673	0.711	0.15	0.103	53.9	66.2	2.11	18.1	1.22	0.93	6.87	10.6
17	79	AB	28.3	0.103	0.071	5.4	0.288	0.087	527	85.1	56.8	20.5	22.3	444	181	618	97.4	218	269	213	48.3	48.7	83.9	242	115	90.3	30.7	56.2	228	4.78	1.84	4.93	18.1	78.9	0.535	1.07	0.522	0.629	0.866	0.272	0.115	47	34.9	2.31	22.1	1.61	0.251	10.1	11.5
18	90	AB	19.7	0.087	0.052	1.98	0.364	0.065	557	65	59	18.5	52.7	593	114	689	113	152	165	148	47.9	33.3	77.6	227	99.1	79.5	26.9	45.5	142	3.99	0.89	5.23	21.7	126	1.96	1.31	0.907	1.06	1.47	0.318	0.134	80.5	48.5	2.38	24.8	1.52	0.347	9.42	9.79
19	109	CO	56.2	0.118	0.066	22.3	1.28	0.145	306	152	73.3	25.7	73.7	510	210	1060	133	137	165	268	50.4	85.1	87.5	263	170	364	33.9	76	172	3.42	1.34	6.55	23.1	82.8	1.23	1.08	1.21	1.22	0.97	0.339	0.121	45.4	183	1.91	27	3.41	0.699	13	18.1
20	31	CO	19.7	0.027	0.024	1.21	0.201	0.076	500	187	57.4	36	95.3	468	289	905	89.3	131	206	264	42.7	95.7	79.4	282	141	82.8	37.9	51.6	196	7.62	1.2	35.2	15.2	81.5	1.39	2.13	0.901	0.659	0.797	0.212	0.142	55.6	36	1.55	25.4	1.14	0.838	9.97	11.3
21	46	CO	9.39	0.023	0.022	0.612	0.046	0.083	369	128	47.2	15.8	85.1	507	159	855	20.3	119	164	206	29.8	93.4	59.1	212	88	51.1	43.2	60.3	131	7.06	1.28	18.8	7.72	75.5	1.34	0.946	0.667	0.613	0.584	0.152	0.109	58.8	42.7	2.13	21.9	1.03	0.495	9.41	9.45
22	62	CO	14	0.025	0.019	0.94	0.182	0.091	630	148	58.3	35.9	61.9	506	342	860	46.5	140	172	226	36.2	93.3	68.1	286	113	63.2	26	51.8	144	7.79	1.94	43	8.19	61.4	0.517	1.86	1.16	1.01	1.65	0.323	0.169	60.9	95.8	2.36	21.2	0.851	1.33	9.44	10.1
23	71	CO	52.5	0.095	0.05	7.2	2.49	0.116	635	103	55.3	18.7	38.4	414	128	1080	96.2	134	135	237	46.3	47	97.9	345	135	316	33	73.9	142	2.42	1.11	18.4	15.5	66.6	2.59	1.36	1.21	0.816	0.859	0.248	0.124	43.1	113	1.82	20	2.01	0.333	8.85	11.9
24	82	CO	33.4	0.166	0.072	8.65	0.595	0.074	259	85.2	50.8	12.7	18.5	341	85.8	572	99.7	213	279	207	42.8	48.8	124	224	152	254	52.4	72.2	286	2.05	0.752	25	11.9	53.3	2.72	0.856	1.34	0.172	1.69	0.531	0.173	27	110	1.21	21.7	1.49	0.25	12	7.79
[truncated: 91 more columns]
